# Supplementary material for: Utilizing offspring genotype-by-proxy Mendelian randomization to investigate the causal effect of offspring perinatal traits on maternal health
Source: Int J Epidemiol. 2026 Mar 9;55(2):dyag030. doi: 10.1093/ije/dyag030 (PMC13017718; doi:10.1093/ije/dyag030)
Supplement: dyag030_Supplementary_Data [file dyag030_supplementary_data.zip]

Archive with 2 entries (2 files):
- Supplementary_Data.pdf
- 26-Feb-2026_025205_Supplementary_Data.pdf
